# Supplementary material for: Correlative Analysis of the Dimensional Properties of Bipyramidal Titania Nanoparticles by Complementing Electron Microscopy with Other Methods
Source: Nanomaterials (Basel). 2021 Dec 10;11(12):3359. doi: 10.3390/nano11123359 (PMC8708744; doi:10.3390/nano11123359)
Supplement: Supplementary file 1 [file nanomaterials-11-03359-s001.zip]

Archive with 1 entries (1 files):
- nanomaterials-1423305-supplementary.pdf
